# Supplementary material for: Spores of puffball fungus Lycoperdon pyriforme as a reference standard of stable monodisperse aerosol for calibration of optical instruments
Source: PLoS One. 2019 Jan 30;14(1):e0210754. doi: 10.1371/journal.pone.0210754 (PMC6353166; doi:10.1371/journal.pone.0210754)
Supplement: S1 Video — The slow-motion video shows (5x slowdown) how the puffball fungus sprays spores. Mushrooms were gathered in the 2014 (S1a), 2016 (S1b) and 2017 (S1c) seasons. The footage demonstrates the spraying process and how the puffball fruiting body generates an aerosol cloud. (ZIP) [file pone.0210754.s001.zip]

Archive with 3 entries (3 files):
- S1c.mp4
- S1b.mp4
- S1a.mp4
